# Supplementary material for: Age-dependent association of clonal hematopoiesis with COVID-19 mortality in patients over 60 years
Source: GeroScience. 2022 Oct 3;45(1):543–53. doi: 10.1007/s11357-022-00666-5 (PMC9527133; doi:10.1007/s11357-022-00666-5)
Supplement: Supplementary file 1 — Supplementary file1 (XLSX 39 KB) [file 11357_2022_666_MOESM1_ESM.xlsx]

## Sheet: Table S1
ABL1
ASXL1
BRAF
CALR
CBL
CEBPA
CSF3R
DNMT3A
ETV6
EZH2
FLT3
HRAS
IDH1
IDH2
JAK2
KIT
KRAS
MPL
NPM1
NRAS
PTPN11
RUNX1
SETBP1
SF3B1
SRSF2
TET2
TP53
U2AF1
WT1
ZRSR2

## Sheet: Table S2
Patient ID	Group	Sex	Age	Gene	Coding consequence	Chr	Genomic position (hg19)	Reference	Alternative	Exon	c.DNA	Protein	LP/P or VUS	Depth	VAF
FJD_0003	Survivor	Female	92	TET2	missense	4	106164069	T	G	5	c.3579T>G	p.(Cys1193Trp)	VUS	9400	0.064
FJD_0011	Survivor	Male	88	DNMT3A	missense	2	25463583	G	A	18	c.2099C>T	p.(Pro700Leu)	VUS	791	0.022
FJD_0017	Survivor	Male	76	DNMT3A	missense	2	25463248	G	T	19	c.2245C>A	p.(Arg749Ser)	LP/P	557	0.253
FJD_0041	Survivor	Female	90	DNMT3A	nonsense	2	25463296	C	A	19	c.2197G>T	p.(Glu733*)	LP/P	2307	0.024
FJD_0041	Survivor	Female	90	TET2	frameshift	4	106156364	GAAAAA	GAAAA	3	c.1270del	p.(Ser424Alafs*3)	LP/P	1956	0.039
FJD_0042	Deceased	Male	73	ASXL1	frameshift	20	31022945	CAA	CA	13	c.2432del	p.(Asn811Metfs*7)	LP/P	6627	0.02
FJD_0042	Deceased	Male	73	CEBPA	no-stop	19	33792243	CTCACGCGCAGTT	C	1	c.1066_1077del	p.(Asn356_*359del)	VUS	6729	0.028
FJD_0051	Survivor	Female	87	DNMT3A	missense	2	25462017	T	C	20	c.2390A>G	p.(Asn797Ser)	VUS	18668	0.164
FJD_0059	Survivor	Female	88	TET2	frameshift	4	106196379	GA	G	11	c.4713del	p.(Arg1571Serfs*25)	LP/P	827	0.025
FJD_0059	Survivor	Female	88	TET2	nonsense	4	106197380	A	T	11	c.5713A>T	p.(Lys1905*)	LP/P	998	0.03
FJD_0072	Survivor	Male	86	JAK2	missense	9	5123098	G	A	23	c.3154G>A	p.(Glu1052Lys)	VUS	921	0.027
FJD_0072	Survivor	Male	86	JAK2	nonsense	9	5126756	C	T	25	c.3364C>T	p.(Arg1122*)	LP/P	919	0.04
FJD_0072	Survivor	Male	86	TP53	synonymous	17	7578177	C	T	6	c.672G>A	p.(Glu224=)	LP/P	860	0.119
FJD_0080	Survivor	Female	98	TP53	missense	17	7578406	C	T	5	c.524G>A	p.(Arg175His)	LP/P	5648	0.044
FJD_0080	Survivor	Female	98	CALR	frameshift	19	13054564	AGCAGAGGCTTAAGGAGGAGGAAGAAGACAAGAAACGCAAAGAGGAGGAGGAG	A	9	c.1099_1150del	p.(Leu367Thrfs*?)	LP/P	5296	0.083
FJD_0080	Survivor	Female	98	TET2	frameshift	4	106156922	A	T	3	c.1825dupT	p.(Ser609Phefs*29)	LP/P	6504	0.278
FJD_0101	Survivor	Male	92	ASXL1	frameshift	20	31022402	TCACCACTGCCATAGAGAGGCGGC	T	13	c.1900_1922del	p.(Glu635Argfs*15)	LP/P	5109	0.062
FJD_0107	Deceased	Female	70	TET2	nonsense	4	106157565	CA	C	3	c.2467del	p.(Met823*)	LP/P	5078	0.046
FJD_0135	Deceased	Male	87	JAK2	missense	9	5073770	G	T	14	c.1849G>T	p.(Val617Phe)	LP/P	4086	0.06
FJD_0157	Survivor	Male	88	TET2	frameshift	4	106157384	ACCCCC	ACCCCCC	3	c.2290dupC	p.(Gln764Profs*5)	LP/P	3692	0.039
FJD_0210	Survivor	Male	89	DNMT3A	frameshift	2	25459821	TG	T	21	c.2461del	p.(His821Metfs*4)	LP/P	7041	0.185
FJD_0219	Deceased	Male	64	DNMT3A	frameshift	2	25467048	GAA	GA	15	c.1826del	p.(Phe609Serfs*42)	LP/P	3845	0.232
FJD_0229	Survivor	Female	94	DNMT3A	missense	2	25464534	T	C	17	c.1979A>G	p.(Tyr660Cys)	LP/P	4658	0.141
FJD_0229	Survivor	Female	94	DNMT3A	frameshift	2	25467075	GT	G	15	c.1799del	p.(Asp600Alafs*51)	LP/P	3877	0.027
FJD_0229	Survivor	Female	94	EZH2	frameshift	7	148511075	GC	G	15	c.1826del	p.(Cys609Serfs*66)	VUS	4444	0.034
FJD_0229	Survivor	Female	94	SF3B1	missense	2	198266834	T	C	15	c.2098A>G	p.(Lys700Glu)	LP/P	4948	0.038
FJD_0241	Survivor	Female	79	DNMT3A	frameshift	2	25463595	TGG	TG	18	c.2086del	p.(Gln696Argfs*9)	LP/P	2178	0.035
FJD_0243	Survivor	Female	84	DNMT3A	missense	2	25464490	C	G	17	c.2023G>C	p.(Val675Leu)	VUS	3589	0.021
FJD_0261	Survivor	Female	96	TP53	missense	17	7577138	C	T	8	c.800G>A	p.(Arg267Gln)	LP/P	2816	0.025
FJD_0264	Deceased	Male	89	JAK2	missense	9	5073770	G	T	14	c.1849G>T	p.(Val617Phe)	LP/P	5567	0.327
FJD_0274	Survivor	Male	73	DNMT3A	missense	2	25457242	C	T	23	c.2645G>A	p.(Arg882His)	LP/P	3043	0.233
FJD_0286	Deceased	Female	90	TP53	missense	17	7578390	C	G	5	c.540G>C	p.(Glu180Asp)	LP/P	5373	0.051
FJD_0286	Deceased	Female	90	DNMT3A	missense	2	25466793	A	G	16	c.1910T>C	p.(Leu637Pro)	VUS	5448	0.024
FJD_0286	Deceased	Female	90	ASXL1	frameshift	20	31022441	AGGGGGGGG	AGGGGGGGGG	13	c.1934dupG	p.(Gly646Trpfs*12)	LP/P	4602	0.164
FJD_0286	Deceased	Female	90	TET2	frameshift	4	106193856	CGG	CG	10	c.4320del	p.(Ser1441Valfs*7)	LP/P	5337	0.032
FJD_0314	Survivor	Male	74	DNMT3A	missense	2	25467467	A	G	14	c.1609T>C	p.(Cys537Arg)	VUS	2496	0.02
FJD_0330	Deceased	Male	64	EZH2	missense	7	148513803	G	A	12	c.1478C>T	p.(Pro493Leu)	VUS	2332	0.311
FJD_0332	Survivor	Female	91	TP53	inframe_6	17	7578509	AGGTCTT	A	5	c.415_420del	p.(Lys139_Thr140del)	VUS	8243	0.022
FJD_0341	Deceased	Male	79	TET2	frameshift	4	106157603	CAAA	CAA	3	c.2507del	p.(Asn836Thrfs*5)	LP/P	4462	0.026
FJD_0351	Deceased	Female	99	TP53	missense	17	7577094	G	A	8	c.844C>T	p.(Arg282Trp)	LP/P	4800	0.024
FJD_0355	Deceased	Female	86	TET2	frameshift	4	106156310	TG	T	3	c.1212del	p.(Leu404Phefs*23)	LP/P	4298	0.038
FJD_0368	Survivor	Male	87	TET2	frameshift	4	106158438	TA	TAA	3	c.3340dupA	p.(Thr1114Asnfs*16)	LP/P	5215	0.025
FJD_0392	Survivor	Male	94	TET2	frameshift	4	106156035	TA	TAA	3	c.937dupA	p.(Thr313Asnfs*18)	LP/P	3629	0.256
FJD_0392	Survivor	Male	94	TET2	frameshift	4	106156279	GCC	G	3	c.1181_1182del	p.(Ala394Aspfs*48)	LP/P	3339	0.286
FJD_0400	Deceased	Female	94	DNMT3A	frameshift	2	25458582	ATTT	ATTTT	22	c.2590dupA	p.(Met864Asnfs*13)	LP/P	4324	0.151
FJD_0403	Survivor	Male	87	ASXL1	frameshift	20	31022402	TCACCACTGCCATAGAGAGGCGGC	T	13	c.1900_1922del	p.(Glu635Argfs*15)	LP/P	2947	0.07
FJD_0423	Survivor	Male	79	ASXL1	frameshift	20	31023113	AGGG	AGG	13	c.2601del	p.(Gly869Valfs*7)	LP/P	2827	0.034
FJD_0445	Survivor	Male	92	TET2	frameshift	4	106158218	TA	TAA	3	c.3120dupA	p.(Phe1041Ilefs*2)	LP/P	2546	0.044
FJD_0487	Survivor	Male	89	CBL	inframe_6	11	119149355	TATGATG	T	9	c.1377_1382del	p.(Asp459_Asp460del)	VUS	4938	0.073
FJD_0510	Survivor	Male	74	RUNX1	frameshift	21	36206776	TGGGGG	TGGG	7	c.734_735del	p.(Pro245Hisfs*15)	VUS	2011	0.025
FJD_0560	Survivor	Male	94	DNMT3A	missense	2	25463184	G	C	19	c.2309C>G	p.(Ser770Trp)	VUS	6349	0.029
FJD_0560	Survivor	Male	94	TET2	nonsense	4	106157560	C	T	3	c.2461C>T	p.(Gln821*)	LP/P	7654	0.034
FJD_0560	Survivor	Male	94	TET2	frameshift	4	106163994	TGGACAGAAGG	T	5	c.3506_3515del	p.(Gly1169Valfs*54)	LP/P	6410	0.02
FJD_0568	Deceased	Male	92	TET2	missense	4	106190860	C	T	9	c.4138C>T	p.(His1380Tyr)	LP/P	4631	0.025
FJD_0602	Survivor	Male	88	ASXL1	nonsense	20	31022847	C	T	13	c.2332C>T	p.(Gln778*)	LP/P	6449	0.036
FJD_0602	Survivor	Male	88	SRSF2	missense	17	74733191	C	A	1	c.52G>T	p.(Val18Leu)	VUS	7411	0.035
FJD_0602	Survivor	Male	88	SF3B1	missense	2	198267373	G	C	14	c.1984C>G	p.(His662Asp)	LP/P	5619	0.02
FJD_0610	Deceased	Female	98	DNMT3A	missense	2	25459831	A	C	21	c.2452T>G	p.(Cys818Gly)	VUS	4474	0.022
FJD_0649	Deceased	Male	76	DNMT3A	nonsense	2	25467476	G	A	14	c.1600C>T	p.(Gln534*)	VUS	3225	0.048
FJD_0649	Deceased	Male	76	TET2	frameshift	4	106196746	CTT	CTTT	11	c.5081dupT	p.(Leu1694Phefs*19)	LP/P	2864	0.036
FJD_0655	Deceased	Female	66	DNMT3A	splice_acceptor	2	25468935	T	C	12	c.1430-2A>G	p.(?)	VUS	3075	0.02
FJD_0670	Survivor	Male	74	DNMT3A	frameshift	2	25470986	CCA	C	7	c.773_774del	p.(Val258Glyfs*5)	LP/P	2472	0.028
FJD_0675	Deceased	Female	75	JAK2	missense	9	5073770	G	T	14	c.1849G>T	p.(Val617Phe)	LP/P	3929	0.146
FJD_0675	Deceased	Female	75	DNMT3A	missense	2	25470464	G	A	8	c.1010C>T	p.(Ser337Leu)	VUS	1949	0.288
FJD_0687	Deceased	Female	95	TET2	frameshift	4	106196561	CAATGCAATGGAAACCTA	T	11	c.4894_4911delinsT	p.(Gln1632Phefs*23)	LP/P	6146	0.044
FJD_0689	Deceased	Female	91	IDH2	missense	15	90631934	C	T	4	c.419G>A	p.(Arg140Gln)	LP/P	6566	0.03
FJD_0689	Deceased	Female	91	CBL	missense	11	119149245	T	C	9	c.1253T>C	p.(Phe418Ser)	LP/P	8438	0.024
FJD_0704	Deceased	Female	85	ASXL1	frameshift	20	31022441	AGGGGGGGG	AGGGGGGGGG	13	c.1934dupG	p.(Gly646Trpfs*12)	LP/P	556	0.336
FJD_0712	Survivor	Male	88	ZRSR2	nonsense	X	15841038	C	A	11	c.1122C>A	p.(Tyr374*)	LP/P	1745	0.095
FJD_0722	Deceased	Male	94	TET2	frameshift	4	106196843	A	ACT	11	c.5178_5179dup	p.(His1727Leufs*19)	LP/P	3187	0.288
FJD_0723	Deceased	Male	90	TET2	missense	4	106180870	T	G	7	c.3898T>G	p.(Phe1300Val)	VUS	5875	0.038
FJD_0725	Deceased	Male	95	TET2	frameshift	4	106156504	GTA	G	3	c.1407_1408del	p.(Cys470Glnfs*8)	LP/P	6885	0.038
FJD_0725	Deceased	Male	95	PTPN11	missense	12	112926888	G	A	13	c.1508G>A	p.(Gly503Glu)	LP/P	8759	0.054
FJD_0731	Survivor	Female	90	DNMT3A	missense	2	25466799	C	A	16	c.1904G>T	p.(Arg635Leu)	LP/P	4150	0.108
FJD_0731	Survivor	Female	90	TET2	frameshift	4	106156791	GATTGA	G	3	c.1699_1703del	p.(Leu567Glyfs*14)	LP/P	4184	0.023
FJD_0734	Deceased	Female	95	DNMT3A	nonsense	2	25463588	C	T	18	c.2094G>A	p.(Trp698*)	LP/P	5194	0.027
FJD_0734	Deceased	Female	95	SRSF2	missense	17	74733113	A	G	1	c.130T>C	p.(Tyr44His)	VUS	6535	0.02
FJD_0737	Survivor	Female	78	DNMT3A	frameshift	2	25458628	GAAAA	GAAA	22	c.2544del	p.(Pro849Leufs*4)	VUS	3860	0.045
FJD_0737	Survivor	Female	78	TET2	nonsense	4	106164778	C	T	6	c.3646C>T	p.(Arg1216*)	LP/P	3790	0.033
FJD_0746	Deceased	Male	96	SF3B1	missense	2	198267360	T	G	14	c.1997A>C	p.(Lys666Thr)	LP/P	2833	0.332
FJD_0767	Deceased	Female	94	DNMT3A	missense	2	25462012	G	T	20	c.2395C>G	p.(Pro799Ala)	VUS	3756	0.048
FJD_0767	Deceased	Female	94	DNMT3A	missense	2	25466799	C	T	16	c.1904G>A	p.(Arg635Gln)	LP/P	4297	0.037
FJD_0767	Deceased	Female	94	DNMT3A	nonsense	2	25467083	G	A	15	c.1792C>T	p.(Arg598*)	LP/P	3502	0.094
FJD_0767	Deceased	Female	94	DNMT3A	missense	2	25470002	AG	TC	9	c.1039_1040delinsGA	p.(Leu347Glu)	VUS	3968	0.021
FJD_0776	Deceased	Female	94	DNMT3A	missense	2	25458688	T	C	22	c.2485A>G	p.(Lys829Glu)	VUS	5952	0.021
FJD_0783	Deceased	Male	92	DNMT3A	inframe_3	2	25463297	AAAG	A	19	c.2193_2195del	p.(Phe732del)	LP/P	4266	0.092
FJD_0783	Deceased	Male	92	DNMT3A	missense	2	25463578	C	A	18	c.2104G>T	p.(Asp702Tyr)	VUS	4349	0.073
FJD_0788	Survivor	Female	86	TET2	frameshift	4	106157949	T	TA	3	c.2850_2851insA	p.(Ala951Serfs*21)	LP/P	3300	0.046
FJD_0790	Deceased	Female	83	DNMT3A	missense	2	25470545	A	G	8	c.929T>C	p.(Ile310Thr)	LP/P	4307	0.037
FJD_0792	Survivor	Female	99	DNMT3A	missense	2	25462078	G	A	20	c.2329C>T	p.(Pro777Ser)	VUS	4293	0.025
FJD_0796	Survivor	Female	96	DNMT3A	missense	2	25462006	T	C	20	c.2401A>G	p.(Met801Val)	VUS	6292	0.209
FJD_0804	Deceased	Female	82	SF3B1	missense	2	198266834	T	C	15	c.2098A>G	p.(Lys700Glu)	LP/P	3146	0.121
FJD_0804	Deceased	Female	82	IDH1	missense	2	209113136	C	A	4	c.371G>T	p.(Trp124Leu)	VUS	4693	0.127
FJD_0814	Deceased	Female	95	DNMT3A	missense	2	25466797	C	T	16	c.1906G>A	p.(Val636Met)	LP/P	5521	0.165
FJD_0815	Survivor	Female	99	ETV6	inframe_3	12	12038922	CATT	C	7	c.1218_1220del	p.(Ile407del)	VUS	2714	0.072
FJD_0816	Deceased	Female	91	TET2	nonsense	4	106156747	C	T	3	c.1648C>T	p.(Arg550*)	LP/P	4693	0.021
FJD_0825	Deceased	Female	89	DNMT3A	splice_donor	2	25463170	C	A	19	c.2322+1G>T	p.(?)	LP/P	4628	0.13
FJD_0826	Deceased	Female	90	TET2	nonsense	4	106180785	C	A	7	c.3813C>A	p.(Cys1271*)	LP/P	3314	0.318
FJD_0836	Deceased	Female	91	DNMT3A	frameshift	2	25467132	CCAGGGGTCTTCCTTAATGGCTG	C	15	c.1721_1742del	p.(Ala574Glyfs*70)	LP/P	2135	0.057
FJD_0837	Deceased	Female	99	TET2	frameshift	4	106156961	C	CA	3	c.1862_1863insA	p.(Gln622Profs*16)	LP/P	4291	0.226
FJD_0837	Deceased	Female	99	TET2	missense	4	106197285	T	C	11	c.5618T>C	p.(Ile1873Thr)	LP/P	4837	0.248
FJD_0837	Deceased	Female	99	SF3B1	missense	2	198266834	T	C	15	c.2098A>G	p.(Lys700Glu)	LP/P	4411	0.047
FJD_0838	Deceased	Male	92	SRSF2	missense	17	74732960	G	C	1	c.283C>G	p.(Pro95Ala)	LP/P	3855	0.092
FJD_0838	Deceased	Male	92	TET2	nonsense	4	106197119	A	T	11	c.5452A>T	p.(Lys1818*)	LP/P	4331	0.07
FJD_0849	Deceased	Female	88	ASXL1	frameshift	20	31023387	TCACTC	T	13	c.2873_2877del	p.(Ser958Leufs*10)	LP/P	3632	0.056
FJD_0856	Deceased	Female	98	TET2	frameshift	4	106156883	ATCTC	A	3	c.1787_1790del	p.(Leu596Profs*4)	LP/P	3732	0.021
FJD_0856	Deceased	Female	98	TET2	frameshift	4	106157644	AC	A	3	c.2546del	p.(Thr849Asnfs*24)	LP/P	4082	0.022
FJD_0856	Deceased	Female	98	TET2	missense	4	106197248	G	A	11	c.5581G>A	p.(Gly1861Arg)	LP/P	3978	0.031
FJD_0856	Deceased	Female	98	BRAF	missense	7	140453193	T	A	15	c.1742A>T	p.(Asn581Ile)	LP/P	4060	0.025
FJD_0882	Survivor	Female	93	CBL	missense	11	119149239	G	C	9	c.1247G>C	p.(Cys416Ser)	LP/P	4945	0.058
FJD_0882	Survivor	Female	93	EZH2	missense	7	148506482	T	C	18	c.2030A>G	p.(Asp677Gly)	LP/P	4935	0.024
FJD_0923	Survivor	Male	93	DNMT3A	missense	2	25457242	C	T	23	c.2645G>A	p.(Arg882His)	LP/P	3220	0.071
FJD_0933	Deceased	Female	92	DNMT3A	frameshift	2	25462060	TGG	TG	20	c.2346del	p.(Glu784Lysfs*18)	LP/P	2375	0.021
FJD_0937	Deceased	Male	88	DNMT3A	splice_acceptor	2	25468203	T	A	13	c.1475-2A>T	p.(?)	VUS	2906	0.209
FJD_0941	Survivor	Male	96	DNMT3A	nonsense	2	25459837	G	A	21	c.2446C>T	p.(Gln816*)	LP/P	4134	0.084
FJD_0941	Survivor	Male	96	DNMT3A	missense	2	25463229	A	G	19	c.2264T>C	p.(Phe755Ser)	LP/P	4961	0.042
FJD_0941	Survivor	Male	96	ASXL1	nonsense	20	31022238	C	T	13	c.1723C>T	p.(Gln575*)	LP/P	4669	0.063
FJD_0941	Survivor	Male	96	TET2	missense	4	106164913	C	T	6	c.3781C>T	p.(Arg1261Cys)	LP/P	4361	0.079
FJD_0949	Survivor	Female	99	CBL	missense	11	119148930	T	A	8	c.1150T>A	p.(Cys384Ser)	LP/P	3991	0.059
FJD_0950	Deceased	Male	89	SRSF2	missense	17	74732959	G	T	1	c.284C>A	p.(Pro95His)	LP/P	5116	0.323
FJD_0950	Deceased	Male	89	IDH1	missense	2	209113112	C	T	4	c.395G>A	p.(Arg132His)	LP/P	4909	0.339
FJD_0965	Deceased	Male	86	TET2	missense	4	106164773	G	A	6	c.3641G>A	p.(Arg1214Gln)	LP/P	2912	0.117
FJD_0965	Deceased	Male	86	TET2	nonsense	4	106193841	C	T	10	c.4303C>T	p.(Gln1435*)	LP/P	3415	0.034
FJD_0967	Deceased	Female	100	TET2	missense	4	106197379	T	A	11	c.5712T>A	p.(His1904Gln)	LP/P	1404	0.129
FJD_0973	Survivor	Male	86	DNMT3A	frameshift	2	25467129	GTT	GTTTT	15	c.1744_1745dup	p.(Asn582Lysfs*70)	LP/P	1876	0.034
FJD_0974	Survivor	Female	79	CBL	missense	11	119149298	C	A	9	c.1306C>A	p.(Pro436Thr)	VUS	3483	0.056
FJD_0980	Survivor	Female	90	DNMT3A	missense	2	25469528	A	C	10	c.1240T>G	p.(Phe414Val)	VUS	3621	0.028
FJD_0985	Deceased	Female	81	TET2	missense	4	106197309	A	G	11	c.5642A>G	p.(His1881Arg)	LP/P	3917	0.084
FJD_0993	Survivor	Female	93	DNMT3A	missense	2	25462012	G	C	20	c.2395C>A	p.(Pro799Thr)	VUS	3003	0.074
FJD_0993	Survivor	Female	93	TET2	frameshift	4	106158284	TCA	T	3	c.3188_3189del	p.(Thr1063Serfs*4)	LP/P	3403	0.181
FJD_0993	Survivor	Female	93	TET2	missense	4	106182926	T	A	8	c.3965T>A	p.(Leu1322Gln)	LP/P	3122	0.331
FJD_0993	Survivor	Female	93	TET2	missense	4	106197380	A	T	11	c.5713A>G	p.(Lys1905Glu)	LP/P	3622	0.102
FJD_0994	Survivor	Female	88	DNMT3A	nonsense	2	25464481	G	A	17	c.2032C>T	p.(Gln678*)	LP/P	2061	0.038
FJD_0994	Survivor	Female	88	DNMT3A	splice_donor	2	25467408	C	T	14	c.1667+1G>A	p.(?)	LP/P	1427	0.022
FJD_0995	Deceased	Male	85	ZRSR2	frameshift	X	15841122	CA	C	11	c.1207del	p.(Arg403Glyfs*?)	LP/P	390	0.095
FJD_0995	Deceased	Male	85	ASXL1	frameshift	20	31023213	CCCAT	C	13	c.2701_2704del	p.(Ile901Hisfs*6)	LP/P	1094	0.188
FJD_1008	Deceased	Female	91	DNMT3A	splice_acceptor	2	25468935	T	C	12	c.1430-2A>G	p.(?)	LP/P	1734	0.273
FJD_1011	Deceased	Male	84	DNMT3A	missense	2	25466797	C	T	16	c.1906G>A	p.(Val636Met)	LP/P	1418	0.02
FJD_1021	Survivor	Female	94	JAK2	missense	9	5073770	G	T	14	c.1849G>T	p.(Val617Phe)	LP/P	2503	0.217
FJD_1021	Survivor	Female	94	DNMT3A	missense	2	25458580	C	T	22	c.2593G>A	p.(Glu865Lys)	VUS	2017	0.14
FJD_1021	Survivor	Female	94	DNMT3A	missense	2	25470011	A	G	9	c.1031T>C	p.(Leu344Pro)	LP/P	1996	0.115
FJD_1024	Deceased	Female	90	DNMT3A	missense	2	25458595	A	G	22	c.2578T>C	p.(Trp860Arg)	LP/P	1308	0.036
FJD_1024	Deceased	Female	90	DNMT3A	frameshift	2	25469924	AGG	AG	9	c.1117del	p.(Leu373Cysfs*34)	LP/P	1100	0.074
FJD_1102	Survivor	Male	77	ASXL1	nonsense	20	31022263	G	A	13	c.1748G>A	p.(Trp583*)	LP/P	4067	0.257
FJD_1143	Deceased	Male	87	TET2	frameshift	4	106196323	TCAGA	T	11	c.4661_4664del	p.(Thr1554Serfs*16)	LP/P	747	0.116
FJD_1146	Survivor	Male	72	DNMT3A	nonsense	2	25469624	T	A	10	c.1144A>T	p.(Lys382*)	LP/P	3932	0.032
FJD_1149	Survivor	Male	71	TET2	frameshift	4	106155920	TC	T	3	c.822del	p.(Asn275Ilefs*18)	LP/P	4802	0.124
FJD_1149	Survivor	Male	71	TET2	missense	4	106180789	T	G	7	c.3817T>G	p.(Cys1273Gly)	VUS	4817	0.037
FJD_1172	Deceased	Male	84	DNMT3A	missense	2	25457242	C	T	23	c.2645G>A	p.(Arg882His)	LP/P	1715	0.026
FJD_1172	Deceased	Male	84	TET2	frameshift	4	106156683	CT	C	3	c.1585del	p.(Cys529Alafs*4)	LP/P	1915	0.028
FJD_1172	Deceased	Male	84	TET2	nonsense	4	106157556	T	G	3	c.2457T>G	p.(Tyr819*)	LP/P	2624	0.141
FJD_1212	Survivor	Female	81	TET2	frameshift	4	106157991	AAC	A	3	c.2896_2897del	p.(Gln966Alafs*5)	LP/P	1825	0.038
FJD_1242	Survivor	Female	93	ASXL1	frameshift	20	31021276	CAAAAAA	CAAAAAAA	12	c.1281dupA	p.(Gln428Thrfs*10)	LP/P	9463	0.083
FJD_1279	Survivor	Female	86	DNMT3A	frameshift	2	25467149	TGG	TG	15	c.1725del	p.(Ile576Leufs*75)	LP/P	2836	0.079
FJD_1393	Survivor	Female	85	TP53	missense	17	7578395	G	C	5	c.535C>G	p.(His179Asp)	LP/P	4230	0.055
FJD_1393	Survivor	Female	85	TET2	nonsense	4	106157326	C	T	3	c.2227C>T	p.(Gln743*)	LP/P	1333	0.038
FJD_1424	Survivor	Female	85	TET2	frameshift	4	106197367	CTTTT	CTT	11	c.5703_5704del	p.(Phe1901Leufs*4)	LP/P	4472	0.024
FJD_1460	Deceased	Male	72	TET2	nonsense	4	106156747	C	T	3	c.1648C>T	p.(Arg550*)	LP/P	743	0.145
FJD_1460	Deceased	Male	72	TET2	nonsense	4	106196324	C	T	11	c.4657C>T	p.(Gln1553*)	LP/P	537	0.036
FJD_1461	Deceased	Female	77	DNMT3A	nonsense	2	25463182	G	A	19	c.2311C>T	p.(Arg771*)	LP/P	1389	0.163
FJD_1463	Deceased	Female	80	TET2	frameshift	4	106156613	CAA	CA	3	c.1516del	p.(Arg506Aspfs*27)	LP/P	1341	0.036
FJD_1463	Deceased	Female	80	TET2	missense	4	106197308	C	A	11	c.5641C>A	p.(His1881Asn)	LP/P	1498	0.026
FJD_1464	Deceased	Male	89	ASXL1	nonsense	20	31022853	C	T	13	c.2338C>T	p.(Gln780*)	LP/P	1681	0.181
FJD_1468	Deceased	Male	70	DNMT3A	missense	2	25469632	C	T	10	c.1136G>A	p.(Arg379His)	VUS	878	0.114
FJD_1469	Deceased	Male	83	ASXL1	frameshift	20	31022441	AGGGGGGGG	AGGGGGGGGG	13	c.1934dupG	p.(Gly646Trpfs*12)	LP/P	953	0.152
FJD_1472	Deceased	Female	79	SRSF2	missense	17	74732959	G	A	1	c.284C>T	p.(Pro95Leu)	LP/P	1436	0.023
FJD_1472	Deceased	Female	79	TET2	nonsense	4	106157407	C	T	3	c.2308C>T	p.(Gln770*)	LP/P	2065	0.032
FJD_1524	Survivor	Male	83	DNMT3A	frameshift	2	25470954	AG	A	7	c.806del	p.(Ala269Valfs*47)	VUS	2588	0.062
FJD_1588	Survivor	Female	91	DNMT3A	missense	2	25464534	T	C	17	c.1979A>G	p.(Tyr660Cys)	LP/P	6616	0.056
FJD_1588	Survivor	Female	91	TET2	frameshift	4	106156157	GTT	GTTT	3	c.1060dupT	p.(Ser354Phefs*15)	LP/P	5390	0.026
FJD_1590	Deceased	Male	85	JAK2	missense	9	5073770	G	T	14	c.1849G>T	p.(Val617Phe)	LP/P	2150	0.061
FJD_1590	Deceased	Male	85	ASXL1	frameshift	20	31021577	TCC	TCCC	12	c.1578dupC	p.(Phe527Leufs*2)	LP/P	1620	0.027
FJD_1593	Deceased	Male	81	TET2	nonsense	4	106157845	C	T	3	c.2746C>T	p.(Gln916*)	LP/P	1723	0.029
FJD_1616	Survivor	Female	96	DNMT3A	frameshift	2	25468901	GGCACTTCTGCC	TTCCACACTTTATTATGTTTGCAAA	12	c.1451_1462delins25	p.(Arg484Leufs*12)	LP/P	5483	0.055
FJD_1616	Survivor	Female	96	TET2	frameshift	4	106157243	ACT	A	3	c.2146_2147del	p.(Ser716Thrfs*6)	LP/P	5794	0.129
FJD_1651	Deceased	Female	95	DNMT3A	missense	2	25462020	C	G	20	c.2387G>C	p.(Gly796Ala)	VUS	1442	0.03
FJD_1651	Deceased	Female	95	SF3B1	missense	2	198267360	T	C	14	c.1997A>G	p.(Lys666Arg)	LP/P	1761	0.065
FJD_1687	Survivor	Male	94	SF3B1	missense	2	198266713	C	T	15	c.2219G>A	p.(Gly740Glu)	LP/P	13497	0.025
FJD_1700	Deceased	Male	61	DNMT3A	missense	2	25463300	G	C	19	c.2193C>G	p.(Phe731Leu)	VUS	3011	0.022
FJD_1713	Deceased	Male	64	DNMT3A	missense	2	25470542	A	C	8	c.932T>G	p.(Val311Gly)	VUS	754	0.03
FJD_1719	Deceased	Female	88	DNMT3A	missense	2	25467190	C	T	15	c.1685G>A	p.(Cys562Tyr)	VUS	1298	0.022
FJD_1719	Deceased	Female	88	TET2	frameshift	4	106197242	ATT	ATTT	11	c.5577dupT	p.(Gly1860Trpfs*15)	LP/P	1536	0.024
FJD_1720	Survivor	Male	88	JAK2	missense	9	5073770	G	T	14	c.1849G>T	p.(Val617Phe)	LP/P	4103	0.028
FJD_1729	Deceased	Female	98	DNMT3A	missense	2	25463278	G	C	19	c.2215C>G	p.(His739Asp)	VUS	1206	0.025
FJD_1729	Deceased	Female	98	SF3B1	missense	2	198266834	T	C	15	c.2098A>G	p.(Lys700Glu)	LP/P	1231	0.029
FJD_1753	Deceased	Female	96	DNMT3A	frameshift	2	25467519	GTT	GT	14	c.1556del	p.(Asn519Thrfs*132)	VUS	2904	0.031
FJD_1753	Deceased	Female	96	ASXL1	frameshift	20	31022402	TCACCACTGCCATAGAGAGGCGGC	T	13	c.1900_1922del	p.(Glu635Argfs*15)	LP/P	3413	0.24
FJD_1753	Deceased	Female	96	TET2	frameshift	4	106156704	CAAA	CAAAA	3	c.1608dupA	p.(Glu537Argfs*30)	LP/P	4697	0.022
FJD_1793	Survivor	Female	97	DNMT3A	missense	2	25463287	G	A	19	c.2206C>T	p.(Arg736Cys)	LP/P	2635	0.037
FJD_1793	Survivor	Female	97	ASXL1	frameshift	20	31022441	AGGGGGGGG	AGGGGGGGGG	13	c.1934dupG	p.(Gly646Trpfs*12)	LP/P	2277	0.14
FJD_1800	Survivor	Male	85	TET2	frameshift	4	106155920	TC	T	3	c.822del	p.(Asn275Ilefs*18)	LP/P	5699	0.02
FJD_1809	Survivor	Male	85	DNMT3A	inframe_3	2	25463297	AAAG	A	19	c.2193_2195del	p.(Phe732del)	LP/P	3566	0.069
FJD_1809	Survivor	Male	85	DNMT3A	frameshift	2	25466775	ATT	AT	16	c.1927del	p.(Ile643Serfs*8)	VUS	3367	0.079
FJD_1817	Survivor	Female	87	ETV6	frameshift	12	12022501	TCCCCCC	TCCCCCCC	5	c.613dupC	p.(Leu205Profs*12)	VUS	2244	0.102
FJD_1817	Survivor	Female	87	SRSF2	inframe_24	17	74732935	CGGCGGCTGTGGTGTGAGTCCGGGG	C	1	c.284_307del	p.(Pro95_Arg102del)	LP/P	3275	0.126
FJD_1818	Deceased	Female	93	DNMT3A	splice_acceptor	2	25468202	C	G	13	c.1475-1G>C	p.(?)	VUS	6832	0.08
FJD_1818	Deceased	Female	93	DNMT3A	nonsense	2	25471016	G	A	7	c.745C>T	p.(Gln249*)	VUS	6877	0.08
FJD_1860	Survivor	Female	76	TET2	frameshift	4	106157006	TTGAAA	T	3	c.1912_1916del	p.(Met638Serfs*41)	LP/P	4149	0.026
FJD_1901	Survivor	Male	61	TP53	missense	17	7577560	A	G	7	c.721T>C	p.(Ser241Pro)	LP/P	1611	0.178
FJD_1924	Survivor	Female	81	DNMT3A	frameshift	2	25464555	AAGTCCTTC	A	17	c.1950_1957del	p.(Lys651Glyfs*14)	LP/P	3607	0.039
FJD_1924	Survivor	Female	81	DNMT3A	splice_acceptor	2	25467522	C	T	14	c.1555-1G>A	p.(?)	LP/P	2921	0.024
FJD_1936	Survivor	Female	101	DNMT3A	nonsense	2	25464464	G	T	17	c.2049C>A	p.(Tyr683*)	VUS	2024	0.02
FJD_2031	Survivor	Male	93	ZRSR2	missense	X	15840895	A	G	11	c.979A>G	p.(Asn327Asp)	VUS	2374	0.032
FJD_2031	Survivor	Male	93	DNMT3A	frameshift	2	25470949	TCCCC	TCCCCC	7	c.811dupG	p.(Asp271Glyfs*10)	LP/P	3545	0.179
FJD_2059	Survivor	Female	95	TET2	nonsense	4	106156825	G	T	3	c.1726G>T	p.(Glu576*)	LP/P	1506	0.074
FJD_2070	Survivor	Male	96	DNMT3A	nonsense	2	25470559	C	T	8	c.915G>A	p.(Trp305*)	LP/P	2750	0.168
FJD_2070	Survivor	Male	96	DNMT3A	frameshift	2	25471023	A	AGCAGGAG	7	c.731_737dup	p.(Val247Serfs*8)	LP/P	2802	0.026
FJD_2070	Survivor	Male	96	TET2	missense	4	106180874	C	A	7	c.3902C>A	p.(Ala1301Asp)	LP/P	3596	0.033
FJD_2070	Survivor	Male	96	SF3B1	missense	2	198267483	C	A	14	c.1874G>T	p.(Arg625Leu)	LP/P	3646	0.187
FJD_2076	Survivor	Male	88	TET2	splice_acceptor	4	106193719	A	G	10	c.4183_2A>G	p.(?)	LP/P	3590	0.157
FJD_2122	Survivor	Female	92	TET2	nonsense	4	106196774	G	T	11	c.5107G>T	p.(Gly1703*)	LP/P	923	0.041
FJD_2127	Survivor	Female	99	TET2	frameshift	4	106156935	TGGGGGG	TGGGGG	3	c.1842del	p.(Leu615Serfs*24)	LP/P	3401	0.032
FJD_2136	Deceased	Female	72	DNMT3A	missense	2	25470582	C	G	8	c.892G>C	p.(Gly298Arg)	VUS	1376	0.112
FJD_2147	Deceased	Male	72	TP53	missense	17	7577097	C	T	8	c.841G>A	p.(Asp281Asn)	LP/P	2544	0.061
FJD_2161	Survivor	Male	62	SF3B1	missense	2	198267359	C	G	14	c.1998G>C	p.(Lys666Asn)	LP/P	3694	0.024
FJD_2213	Deceased	Female	91	DNMT3A	missense	2	25459805	C	G	21	c.2478G>C	p.(Lys826Asn)	VUS	2267	0.022
FJD_2213	Deceased	Female	91	DNMT3A	missense	2	25463578	C	T	18	c.2104G>A	p.(Asp702Asn)	VUS	2468	0.037
FJD_2230	Survivor	Female	80	DNMT3A	frameshift	2	25464456	TCCCC	TCCC	17	c.2056del	p.(Asp686Thrfs*19)	VUS	3286	0.027
FJD_2241	Deceased	Male	82	DNMT3A	inframe_9	2	25470557	CACCAGGAGA	C	8	c.908_916del	p.(Phe303_Trp305del)	VUS	1869	0.022
FJD_2299	Survivor	Male	87	DNMT3A	missense	2	25464534	T	C	17	c.1979A>G	p.(Tyr660Cys)	LP/P	2987	0.056
FJD_2299	Survivor	Male	87	TET2	frameshift	4	106157345	AAATAAAG	A	3	c.2255_2261del	p.(Asn752Argfs*59)	LP/P	2917	0.126
FJD_2512	Deceased	Male	64	DNMT3A	missense	2	25462018	T	G	20	c.2389A>C	p.(Asn797His)	VUS	3256	0.096
FJD_2523	Deceased	Male	70	DNMT3A	missense	2	25457243	G	A	23	c.2644C>T	p.(Arg882Cys)	LP/P	4020	0.037
FJD_2523	Deceased	Male	70	PTPN11	missense	12	112915754	C	T	9	c.1027C>T	p.(Arg343Trp)	VUS	4079	0.08
FJD_2580	Deceased	Female	85	ETV6	missense	12	12037430	A	G	6	c.1061A>G	p.(Tyr354Cys)	VUS	2386	0.066
FJD_2580	Deceased	Female	85	DNMT3A	splice_acceptor	2	25467209	T	C	15	c.1668-2A>G	p.(?)	VUS	1850	0.151
FJD_2587	Deceased	Male	77	DNMT3A	missense	2	25466799	C	T	16	c.1904G>A	p.(Arg635Gln)	LP/P	1887	0.04
FJD_2601	Survivor	Male	69	TET2	frameshift	4	106155841	CA	CAA	3	c.743dupA	p.(His248Glnfs*6)	LP/P	2663	0.044
FJD_2601	Survivor	Male	69	TET2	nonsense	4	106196213	C	T	11	c.4546C>T	p.(Arg1516*)	LP/P	1847	0.035
FJD_2601	Survivor	Male	69	SF3B1	missense	2	198267491	C	A	14	c.1866G>T	p.(Glu622Asp)	LP/P	1005	0.241
FJD_2603	Survivor	Female	78	DNMT3A	missense	2	25463265	G	A	19	c.2228C>T	p.(Pro743Leu)	VUS	2710	0.159
FJD_2627	Deceased	Female	89	DNMT3A	missense	2	25463237	G	C	19	c.2256C>G	p.(Phe752Leu)	VUS	2489	0.038
FJD_2630	Survivor	Male	83	TET2	frameshift	4	106155525	C	A	3	c.426_428delinsAAAT	p.(Asp143Asnfs*4)	LP/P	1978	0.129
FJD_2656	Survivor	Female	79	DNMT3A	missense	2	25463586	C	T	18	c.2096G>A	p.(Gly699Asp)	VUS	2983	0.022
FJD_2685	Survivor	Female	90	DNMT3A	missense	2	25457283	A	T	23	c.2604T>A	p.(Phe868Leu)	VUS	2657	0.076
FJD_2692	Survivor	Male	84	TET2	frameshift	4	106156791	GATTGA	G	3	c.1699_1703del	p.(Leu567Glyfs*14)	LP/P	3824	0.022
FJD_2723	Deceased	Male	76	DNMT3A	missense	2	25469948	T	C	9	c.1094A>G	p.(Tyr365Cys)	VUS	3034	0.023
FJD_2761	Deceased	Female	96	TET2	nonsense	4	106156914	C	G	3	c.1815C>G	p.(Tyr605*)	LP/P	3633	0.055
FJD_2798	Survivor	Male	62	DNMT3A	missense	2	25470581	C	T	8	c.893G>A	p.(Gly298Glu)	VUS	3014	0.033
H12O_248	Survivor	Female	66	DNMT3A	missense	2	25466800	G	C	16	c.1903C>G	p.(Arg635Gly)	LP/P	2060	0.024
H12O_248	Survivor	Female	66	CSF3R	missense	1	36933198	G	A	15	c.1919C>T	p.(Thr640Ile)	VUS	2021	0.296
HVAM_131	Survivor	Male	70	DNMT3A	missense	2	25464525	G	C	17	c.1988C>G	p.(Ser663Trp)	VUS	7479	0.049
HVAM_155	Survivor	Female	81	DNMT3A	missense	2	25467185	C	A	15	c.1690G>T	p.(Asp564Tyr)	VUS	2249	0.023
HVAM_550	Deceased	Female	77	DNMT3A	missense	2	25462020	C	T	20	c.2387G>A	p.(Gly796Asp)	VUS	4376	0.042
HVAM_550	Deceased	Female	77	TET2	frameshift	4	106196521	C	CAA	11	c.4854_4855insAA	p.(Pro1619Asnfs*5)	LP/P	4345	0.02
HVAM_555	Survivor	Female	92	TET2	no_start	4	106155101	T	G	3	c.2T>G	p.(Met1?)	LP/P	3780	0.027
HVAM_646	Deceased	Female	85	DNMT3A	missense	2	25463598	A	T	18	c.2084T>A	p.(Ile695Asn)	VUS	2827	0.264
HVAM_649	Deceased	Male	85	DNMT3A	missense	2	25464487	G	C	17	c.2026C>G	p.(Arg676Gly)	VUS	3625	0.034
HVAM_660	Deceased	Male	85	DNMT3A	inframe_6	2	25457277	GAAACCA	G	23	c.2604_2609del	p.(Gly869_Phe870del)	VUS	2835	0.031
HVAM_660	Deceased	Male	85	DNMT3A	missense	2	25464450	C	T	17	c.2063G>A	p.(Arg688His)	VUS	2942	0.03
HVAM_664	Deceased	Female	79	DNMT3A	frameshift	2	25467044	TAGCG	T	15	c.1827_1830del	p.(Phe609Leufs*41)	LP/P	3006	0.078
HVAM_664	Deceased	Female	79	DNMT3A	frameshift	2	25468930	C	CAGAG	12	c.1432_1433insCTCT	p.(Arg478Profs*15)	LP/P	3210	0.113
HVAM_694	Deceased	Male	62	DNMT3A	missense	2	25464507	G	A	17	c.2006C>T	p.(Ser669Phe)	VUS	2228	0.127
HVAM_696	Deceased	Male	89	TET2	missense	4	106162543	GC	AT	4	c.3457_3458delinsAT	p.(Ala1153Ile)	VUS	3350	0.03
HVAM_703	Deceased	Female	93	TET2	nonsense	4	106157983	C	T	3	c.2884C>T	p.(Gln962*)	LP/P	4589	0.056
HVAM_713	Survivor	Male	91	DNMT3A	missense	2	25467441	C	A	14	c.1635G>T	p.(Glu545Asp)	VUS	3834	0.06
HVAM_729	Deceased	Female	81	DNMT3A	splice_acceptor	2	25470029	T	C	9	c.1015-2A>G	p.(?)	LP/P	2947	0.246
HVAM_739	Survivor	Female	92	DNMT3A	missense	2	25457242	C	T	23	c.2645G>A	p.(Arg882His)	LP/P	8027	0.021
HVAM_740	Survivor	Female	84	DNMT3A	missense	2	25470479	C	T	8	c.995G>A	p.(Gly332Glu)	VUS	3741	0.023
HVAM_741	Deceased	Female	94	TET2	nonsense	4	106196491	T	A	11	c.4824T>A	p.(Tyr1608*)	LP/P	4031	0.263
HVAM_741	Deceased	Female	94	TET2	frameshift	4	106197367	CTTTT	CTT	11	c.5703_5704del	p.(Phe1901Leufs*4)	LP/P	4184	0.026
HVAM_743	Deceased	Female	92	TET2	inframe_3	4	106193798	ATAC	A	10	c.4261_4263del	p.(Tyr1421del)	VUS	3829	0.022
HVAM_745	Deceased	Male	86	DNMT3A	frameshift	2	25458587	A	AGT	22	c.2584_2585dup	p.(Glu863Leufs*19)	LP/P	3648	0.041
HVAM_747	Survivor	Female	69	TP53	missense	17	7578529	A	C	5	c.401T>G	p.(Phe134Cys)	LP/P	3388	0.068
HVAM_747	Survivor	Female	69	DNMT3A	frameshift	2	25469083	TCC	TC	11	c.1374del	p.(Lys459Argfs*192)	LP/P	3864	0.023
HVAM_747	Survivor	Female	69	EZH2	missense	7	148523587	C	T	8	c.866G>A	p.(Cys289Tyr)	VUS	4244	0.063
HVAM_755	Deceased	Female	96	SF3B1	missense	2	198266834	T	C	15	c.2098A>G	p.(Lys700Glu)	LP/P	3999	0.035
HVAM_780	Deceased	Male	81	TET2	missense	4	106164772	C	T	6	c.3640C>T	p.(Arg1214Trp)	LP/P	4144	0.042
HVAM_787	Survivor	Female	89	SF3B1	missense	2	198267491	C	G	14	c.1866G>C	p.(Glu622Asp)	LP/P	6381	0.115

## Sheet: Legend
Table S1. Genes studied using Myeloid Solutions™ Panel (MYS) (SOPHiA Genetics, Saint Sulpice, Switzerland)
Table S2. Clonal variants identified in the COVID-19 cohort
